# Supplementary material for: Multi-Channel Spectro-Temporal Representations for Speech-Based Parkinson’s Disease Detection
Source: J Imaging. 2025 Oct 1;11(10):341. doi: 10.3390/jimaging11100341 (PMC12565443; doi:10.3390/jimaging11100341)
Supplement: Supplementary file 1 [file jimaging-11-00341-s001.zip]

Archive with 1 entries (1 files):
- jimaging-3872784-supplementary.pdf
